# Supplementary material for: L-Serine Treatment is Associated with Improvements in Behavior, EEG, and Seizure Frequency in Individuals with GRIN-Related Disorders Due to Null Variants
Source: Neurotherapeutics. 2022 Jan 7;19(1):334–41. doi: 10.1007/s13311-021-01173-9 (PMC9130352; doi:10.1007/s13311-021-01173-9)
Supplement: Supplementary file 1 — Supplementary file1 (XLSX 70.2 KB) [file 13311_2021_1173_MOESM1_ESM.xlsx]

## Sheet: Sup
Individual	#1 (Soto et al)	#2	#3	#4	#5	#6	#7	#8	#9	#10	#11
Gene	GRIN2B	GRIN2B	GRIN2B	GRIN2B	GRIN2B	GRIN2B	GRIN2B	GRIN2B	GRIN2A	GRIN2A	GRIN2A
Variant type	missense	missense	missense	null	null	null	null	null	null	null	null
Variant c.	1657C>A	2065G>A	2087G>A	2539C>T	1016delT	2355delA	1368C>A	c.411+1G>T	176_179dupAGGC	Del Ex 12-14	2384G>A
Variant p.	Pro553Thr	Gly689Ser	Arg696His	Arg847*	Leu339Argfs*25	Asp786Metfs*24	Cys456*	p.?	Ala61Glyfs*78	-	Trp795*
origin	de novo	de novo	de novo	de novo	de novo	de novo	de novo	de novo	de novo	maternal	paternal
Functional consequences	LoF	LoF	GoF	n.t.	n.t.	n.t.	n.t.	n.t.	n.t.	n.t.	n.t.
Age at last assesment	unknown	6y	4y	12y	5y 10 mo	5y	7y	7y	14 y	15 y	6 y
prenatal period	unknown	normal	normal	normal	normal	normal	normal	mild respiratory distress	normal	normal	normal
gestational week at birth	unknown	40	38 (sectio)	40	40+2	41	38	41	unknown	unknown	unknown
Birth measurements (l/w/h)	unknown	unknown	51cm, 3350g, 34cm	50cm, 2930g, 34cm	3500g, 53 cm, 35cm	48 cm, 3270g, 33cm	50cm, 2890g, 33cm	52cm, 3670g	unknown	unknown	unknown
Familiy history	unknown	none	none	none	none	none	none	none	none	sz (ms: grandfather, cousin, aunt)	sz (father)
Age at beginning of L-serine treatment	5y 10mo	3y 2mo	4y	10y	4y	4y 3mo	6y 5mo	6y 10 mo	12y	14y	6y 3mo
Duration of L-serine treatment	17mo, ongoing	2y, ongoing	2d	2y, ongoing	6mo, ongoing	1y, ongoing	7mo, ongoing	12 mo, ongoing	7mo; 4mo stop; 12 mo	12mo	3,5mo, ongoing
L-serine dose (mg/kg/d)	500	600	500	500	560	500	500	500	100; 500	125	500; 850
AEDs used before L-serine treatment	VPA, LEV	VPA (no effect), LEV (no effect), Cannabidiol (possible effect on seizures)	no	LTG (good sz response, aggressive behavior), switch to VPA (good sz response)	STM	LEV	LEV	VPA, ESM, STM	STM, LEV	OXC (sz worsening), VPA (no effect), VPA + STM (no effect aggressions), CLB, MEM (no effect), PB+ LEV (sz freedom but CSWS)	VPA
L-serine co-medication with other AED	unknown	PCM	no	VPA	STM	LEV	LEV	STM	no	PB + LEV	VPA
Blood level changes of AEDs during L-serine co-medication	-	not measured	-	no changes (small weight induced reduction)	not measured	not measured	n.a.	n.a.	not measured	not measured	not measured
Ongoing or past epilepsy	no	yes	no	yes	no	no	yes	no	yes	yes	yes
Sz type/ epilepsy syndrome	n.a.	ES, myoclonic	n.a.	complex focal non-motor	n.a.	n.a.	focal	n.a.	Pseudo-LGS	LKS, compex focal	atypical absence, myoclonic
EEG abnormalities	yes	focal slowing, sharp-waves	bioccipital slowing	gen. spike-waves, sharp-slow-waves	CSWS	focal spikes	gen. sharp-wave	irregular generalized spike-wave paroxysms in sleep, multifocal sharp-slow-waves	CSWS	CSWS, ESES	CSWS, ESES
Age of sz/EEG abnormality onset	unknown	birth	unknown	5y	2,5y, ongoing	3y 9 mo	6y	unknown	unknown	6y	unknown
Improvement of EEG	yes	no	no	yes	no	yes	no	no	yes	no	no
Time of onset of improv.	n.a.	-	-	weeks	-	n.a.	-	-	n.a.	-	-
Improvement of sz	n.a.	no	n.a.	no	n.a.	n.a.	no	n.a.	no	no	yes
Time of onset of improv.	-	-	-	-	-	-	-	-	-	-	n.a.
Severity of DD/ID (IQ)	severe	severe	moderate	moderate	mild	mild	mild	mild	normal (> 70)	mild	mild
Motor developmental delay	yes	Yes - Head control 18 mo, crawling 4y	yes	yes - sitting 15 mo, walking 2,5 y	yes (walking 2 y)	yes	yes	no (walking 18 mo)	no	yes	yes
Speech developmental delay	yes	yes - absent speech	yes - absent speech	yes- 3-5 word sentence	yes (first words 2 y, speech at last exam: single words)	yes	yes	yes	no	yes	yes
Stagnation or regression	unknown	no	no	no	no	no	yes	no	no	no	no
Behavioral abnormalities	no	yes	ASD, reduced anxiety	aggressive	no	ASD, aggressive	ASD	impulsive / aggressive behaviour, concentration	aggressive	hyperactive, anxiety	no
Muscular hypotonia	yes	yes	yes	yes	yes	yes	yes	no	no	no	yes
Spasticity	no	no	yes	no	no	no	no	no	no	no	no
Movement disorder	stereotypia	dyskinesia	paresis	stereotypia	no	no	no	no	no	oral dyspraxia	no
Ataxia	no	no	no	no	no	no	no	no	no	no	no
Oculogyric crisis	no	no	no	no	no	no	no	no	no	no	no
Sleeping problems	yes	unknown	yes	no	no	yes	no	no	no	no	yes
MRI	unknown	normal	normal (1y)	normal (5y)	normal (3y)	normal (2y)	normal (6y)	no	normal	n.a.	unspecific gliosis left cornu occipitale
Laboratory abnormalities	unknown	no	no	no	no	no	no	no	central hypothyreosis	central hypothyreosis	no
Other phenotypes	no	CVI, frequent vomiting	strabism, hypersalivation, epicanthus	strabism	no	no	no	no	expressive language difficulties, hypersalivation, acoustic hallucinations, suicidal thoughts	phonologic disorder, severe dysgrammatism, aquired aphasia, hallucinations, anxiety	no
Improvement of behavior	yes	yes	no	yes	no	yes	yes	yes	yes	yes	yes
Time of onset of improv.	n.a.	month	rapid worsening, within minutes	weeks	-	n.a.	n.a.	month	weeks	weeks	weeks
Improvement of DD/ID	yes	yes	no	yes	yes	no	no	yes	no	no	no
Time of onset of improv.	n.a.	month	-	weeks	2-3 month	-	-	month	-	-	-
Assessment tests	VABS-II	VABS-II, GMFM-88, clinical description	BSID III, clinical description	SON-R clinical description	SON-R2-8 clinical description	SCQ, BSID III, SON-R, clinical description	TROG-D, clinical description	wppsi-IV, clinical description	clinical description	DCS, VLMT, clinical description	clinical description
before treatment?	VABS-II: communication: 42, daily skills 36, socialization 49, motor skills 31	VABS-II: communication: VS20/IS46, daily skills VS19/IS47, socialization VS22/IS56, receptive: RS6/VS3 - expressive: RS16/VS5 - written: RS0/VS12, personal: RS1 / VS2 - home: RS0 / VS9 - Local environment: RS0 / VS8, Interpersonal relationships: RS 18 / VS6 - play and Leisure: RS6 / VS 7 - adaptability: RS4: VS9 GMFCS: Level IV; GMFM-88: 25%	pathological in cognition, receptive speech and motoric, deepth in expressive speech	SON-R - IQ < 30-50, developmental age 2y 9 y: aggressive /talks with simple sentences, needs lots of oral and sensual input	age 3 y: developmental age - 2 y	SON-R 2-8 with 4y1mo: PS < 55, RS 62, IQ < 55 Bayley III: cognitive: 30 mo(71); receptive: 32 mo(35); expressive: 28 mo(35); fine motor: 33 mo(45), gross motor: 38 mo(63)	understanding of 2 word sentence, poor eye contact	verbal comprehension: 66 visual spacial: 70 fluid reasoning: 62 working memory: 58 processing speed: 73 vocabulary acquisition: 73 global IQ: 61	12y: CSWS bis 80-90% acustic hallucination concentration problems, hypersalivation	DCS and VLMT with 13y: severe impairment in non-verbal and verbal learning and memory EEG: CSWS 80% clinically: hypersalivation	fine motor and speech delay sz frequency (1-2/day) sleeping problems EEG: CSWS 90%
during treatment?	VABS-II: communication: 42, daily skills 34, socialization 51, motor skills 38	VABS-II: communication: VS21/IS48, daily skills VS20/IS49, socialization VS21/IS54, receptive: RS11/VS7 - expressive: RS17/VS4 - written: RS0/VS10, personal: RS8/ VS4 - home: RS1/VS8 - local environment: RS1/VS8, interpersonal relationships: RS18/VS6 - play and Leisure: RS7/VS6 - adaptability: RS6:VS9 GMFCS: Level IV; GMFM-88: 33%	finished 1 day after beginning: excessive change in behavior: apathic, not responsibel, less joy, oculargyral crisis	10y: major improvement of behaviour, improvement of language skills, knows few letters, improvement of motor skills, concentration, perseverance	age 4,5 y: developmental age - 2y marked progress in speech and motor development	SON-R 2-8 with 4y4mo: PS < 55, RS 69, IQ < 55 Bayley III: cognitive: 34 mo(74); receptive: 32 mo(35); expressive: 29 mo(36); fine motor: 33 mo(45), gross motor: 38 mo(63)	understanding of 2 word sentence, more eye contact, faster reaction, less fearful	verbal comprehension: 71 visual spacial: 91 fluid reasoning: 65 working memory: 70 processing speed: 86 vocabulary acquisition: 80 global IQ: 67	after 4 weeks: no side effects clinically no difference, EEG: less spike-waves (100mg/kg/d) after 3 + 6 month: less acustic hallucinations EEG: stable, less spike-waves (100mg/kg/d)	no changes (75 mg/kg/d) less salivation EEG: CSWS 50-70% (125mg/kg/d - assumed non-compliance)	more alert, better concentration no sleeping problems sz freedom EEG: CSWS 80% (500 mg/kg/d)
if done, during treatment later on?	VABS-II: communication: 48, daily skills 36, socialization 50, motor skills n.a.	VABS-II: communication: VS17/IS39, daily skills VS18/IS45, socialization VS17/IS46, receptive: RS8/VS4 - expressive: RS15/VS4 - written: RS0/VS9, Personal: RS8/ VS4 - home: RS0/VS8 - local environment: RS1/VS6, interpersonal relationships: RS17/VS5 - Play and Leisure: RS6/VS5 - Adaptability: RS4:VS7 GMFCS: Level IV; GMFM-88: 32%	n.a.	12y: further improvement of communication skills, more detailed and more active language, further improvement of behaviour	n.a.	SON-R 2-8 with 5y2mo: PS < 55, RS 71, IQ < 56 Bayley III: cognitive: 31 mo(72); receptive: 32 mo(35); expressive: 30 mo(37); fine motor: 35 mo(48), gross motor: 41 mo(66)	understanding of 2 word sentence, more eye contact, faster reaction, more alert, less fearful	-	after 4mo stopping treatment : worsening of speech/expressive language, more hypersalivation, EEG: more sharp waves after 2mo re-treatment (higher dosage): small improvement in expressive language, nearly no hypersalivation, EEG: no CSWS after 4w stopping re-treatment: no clinically or EEG changes, start puberty	after L-serine stop: still less salivation suspected sz (1x) EEG: bilateral focal sharp-waves	no changes, still sz free, ongoing CSWS 80% (850 mg/kg/d)
Further description	reactive smiling, visual contact, some gestural communication, autonomy to sit down, walking with orthopedic walker	more perseverant in activities, more mentally aware, seeks out attention from care persons and is significantly more motivated for acitvities compared to earlier	marked deterioration in behaviour starting the day after first application, stop of application on day 2, sudden improvement (back to normal) thereafter	-	-	behavioral improvement, no marked changes in test results epileptic activity stopped after falling asleep	-	major improvement of behaviour, improvement of language skills/ID	mild effect mostly on EEG, small effect on expressive language and hypersalivation, worsening after first treatment stop, no effect after second treatment stop	low-dose, suspected non-compliance	behavioral inprovement, sz free no EEG improvement
